# Supplementary material for: Measuring the sustainability of neighborhoods: A systematic literature review
Source: iScience. 2023 Jan 10;26(2):105951. doi: 10.1016/j.isci.2023.105951 (PMC9971876; doi:10.1016/j.isci.2023.105951)
Supplement: Table S1. List of the reviewed journal articles, related to the key resources table (KRT) [file mmc2.xlsx]

## Sheet: Sheet1
Excel Table S1.List of the Reviewed Journal Articles, related to the Key Resources Table (KRT)
Authors	Title	Year	Journal title	Affiliation	Category
Alipour S.M.H., Galal Ahmed K.	Assessing the effect of urban form on social sustainability: a proposed ‘Integrated Measuring Tools Method’ for urban neighborhoods in Dubai	2021	City, Territory and Architecture	UAE	1
Maghsoodi Tilaki M.J., Hedayati Marzbali M., Safizadeh M., Abdullah A.	Quality of place and resident satisfaction in a historic – religious urban settlement in Iran	2021	Journal of Place Management and Development	Malaysia/ Iran	2
Kamble T., Bahadure S.	Investigating application of compact urban form in central Indian cities	2021	Land Use Policy	India	2
Thombre A., Agarwal A.	A paradigm shift in urban mobility: Policy insights from travel before and after COVID-19 to seize the opportunity	2021	Transport Policy	India	2
Eggimann S., Wagner M., Ho Y.N., Züger M., Schneider U., Orehounig K.	Geospatial simulation of urban neighbourhood densification potentials	2021	Sustainable Cities and Society	Switzerland	2
Nematchoua M.K., Sadeghi M., Reiter S.	Strategies and scenarios to reduce energy consumption and CO2 emission in the urban, rural and sustainable neighbourhoods	2021	Sustainable Cities and Society	Belgium	2
Chi Y.L., Mak H.W.L.	From comparative and statistical assessments of liveability and health conditions of districts in hong kong towards future city development	2021	Sustainability (Switzerland)	China	1
Salom J., Tamm M., Andresen I., Cali D., Magyari Á., Bukovszki V., Balázs R., Dorizas P.V., Toth Z., Mafé C., Cheng C., Reith A., Civiero P., Pascual J., Gaitani N.	An evaluation framework for sustainable plus energy neighbourhoods: Moving beyond the traditional building energy assessment	2021	Energies	Spain	1
Grekousis G., Pan Z., Liu Y.	Do neighborhoods with highly diverse built environment exhibit different socio-economic profiles as well? Evidence from Shanghai	2021	Sustainability (Switzerland)	China	2
Chookah N.A., Mushtaha E., Alsyouf I., Alkhalidi A.	Sustainable neighborhood assessment: Evaluating residential sustainability in Sharjah city's old neighborhoods using the UN-habitat's sustainable neighborhood principles	2021	Civil Engineering and Architecture	UAE	1
Martins M.S., Fundo P., Locatelli Kalil R.M., Rosa F.D.	Community participation in the identification of neighbourhood sustainability indicators in Brazil	2021	Habitat International	Brazil	1
Pedro J., Reis A., Silva C., Pinheiro M.D.	Evaluating the economic benefits of moving from a single building to a community approach for sustainable urban redevelopment: Lisbon neighborhood case study	2021	Journal of Cleaner Production	Portugal	2
Chen X., Yang J., Ren C., Jeong S., Shi Y.	Standardizing thermal contrast among local climate zones at a continental scale: Implications for cool neighborhoods	2021	Building and Environment	China	2
Maqsood M., Zumelzu A.	Assessing sustainable Urban form in social housing Neighbourhoods: Two cases in Southern Chile [Evaluación de la sostenibilidad de forma Urbana en conjuntos de Vivienda social: Dos casos en el sur de Chile]	2021	Revista de Urbanismo	Chile	2
Liu H., Li B.	Changes of spatial characteristics: Socio‐cultural sustainability in historical neighborhood in Beijing, China	2021	Sustainability (Switzerland)	China	1
Verovšek Š., Zupančič T., Juvančič M., Petrovčič S., Svetina M., Janež M., Pušnik Ž., Bajec I.L., Moškon M.	The aspect of mobility and connectivity while assessing the neighbourhood sustainability	2021	Academic Journal of Interdisciplinary Studies	Slovenia	2
Larimian T., Sadeghi A.	Measuring urban social sustainability: Scale development and validation	2021	Environment and Planning B: Urban Analytics and City Science	UK	1
Shareef S., Altan H.	Sustainability at an urban level: A case study of a neighborhood in Dubai, UAE	2021	Sustainability (Switzerland)	UAE	1
Kumar S., Bhaumik S., Banerji H.	Methodology for Framing Indicators for Assessing Economic-Socio-Cultural Sustainability of the Neighbourhood Level Urban Communities in Indian Megacities: Evidence from Kolkata	2021	Social Indicators Research	India	1
Yun H.Y.	Neighborhood built environments, walking, and self-rated health among low-income older adults in St. Paul, Minnesota	2021	Sustainability (Switzerland)	Singapore	2
Deffner J., Joost J.-M., Weber M., Stiess I.	Bottom-up strategies for shared mobility and practices in urban housing to improve sustainable planning	2021	Sustainability (Switzerland)	Germany	2
Subramanian K., Chopra S.S., Cakin E., Liu J., Xu Z.	Advancing neighbourhood sustainability assessment by accounting for sustainable development goals: A case study of Sha Tin neighbourhood in Hong Kong	2021	Sustainable Cities and Society	China	1
Reza Shirazi M., Keivani R.	Social sustainability of compact neighbourhoods evidence from london and berlin	2021	Sustainability (Switzerland)	UK	1
Momoh J., Kangwa J.C., Udeaja C., Ruoyu J., Seidu R.D.	The development of SUCCEED: urban sustainability assessment tool for developing countries with focus on Nigeria	2021	International Journal of Building Pathology and Adaptation	UK/Nigeria	1
Kamble T., Bahadure S.P.	A sustainability assessment framework for population density in central Indian cities	2021	Archnet-IJAR	India	1
Alabi M.O.	Determinants of households’ stay in urban neighbourhoods— its implications for sustainable development: case of Akure, nigeria	2021	International Journal of Urban Sustainable Development	Nigeria	2
Codispoti O.	Sustainable urban forms: eco-neighbourhoods in Europe	2021	Journal of Urbanism	Italy	1
Estrada Velázquez M., Zumelzu A., Rodríguez L.	Exploring nodality and connectivity as dimensions to promote sustainable urban form in medium-sized Chilean cities: the case of Isla Teja in Valdivia	2021	Journal of Urbanism	Chile	2
Lucas I.B.	Sustainable refurbishment of massive neighborhood housing located in semi-arid climate: Micro economic and energy-thermal evaluation	2021	Informes de la Construccion	Argentina	2
Wijesundara J., Weerasinghe U.G.D., Perera L.S.R.	Inhabitants' Satisfaction in Neighbourhood Sustainability: Insights from Colombo	2021	ISVS E-journal	Sri Lanka	1
Ortega-Momtequín M., Rubiera-Morollón F., Pérez-Gladish B.	Ranking residential locations based on neighborhood sustainability and family profile	2021	International Journal of Sustainable Development and World Ecology	Spain	1
Tang M., Hong J., Wang X., He R.	Sustainability accounting of neighborhood metabolism and its applications for urban renewal based on emergy analysis and SBM-DEA	2020	Journal of Environmental Management	China	1
Renyi M., Hegedüs A., Maier E., Teuteberg F., Kunze C.	Toward sustainable ICT-supported neighborhood development—a maturity model	2020	Sustainability (Switzerland)	Germany	1
Hilley J., Sim S.	Context-based neighborhood sustainability assessment in Birmingham, Alabama	2020	Sustainability (Switzerland)	US	1
Larimian T., Freeman C., Palaiologou F., Sadeghi N.	Urban social sustainability at the neighbourhood scale: measurement and the impact of physical and personal factors	2020	Local Environment	UK	1
Zhang Q., Kwan Yung E.H., Wan Chan E.H.	Comparison of perceived sustainability among different neighbourhoods in transitional China: The case of Chengdu	2020	Habitat International	China	1
Hafner A., Slabik S., Storck M.	Urban site development as temporal carbon storage-A case study in Germany	2020	Sustainability (Switzerland)	Germany	2
Nematchoua M.K., Sevin M., Reiter S.	Towards sustainable neighborhoods in Europe: Mitigating 12 environmental impacts by successively applying 8 scenarios	2020	Atmosphere	Belgium	1
Mangan S.D., Koclar Oral G., Sozen I., Erdemir Kocagil I.	Evaluation of settlement textures in terms of building energy, economic performance, and outdoor thermal comfort	2020	Sustainable Cities and Society	Turkey	1
Basheer M.A., Boelens L., Bijl R.V.D.	Bus rapid transit system: A study of sustainable land-use transformation, urban density and economic impacts	2020	Sustainability (Switzerland)	Belgium	2
Yoo D.-U., Lee S.	Neighborhood sustainability measure for preschool children based on proximity to major service amenities	2020	Sustainability (Switzerland)	South Korea	2
Sala Benites H., Osmond P., Rossi A.M.G.	Developing Low-Carbon Communities with LEED-ND and Climate Tools and Policies in São Paulo, Brazil	2020	Journal of Urban Planning and Development	Australia/Brazil	1
Kirschner F., Lanzendorf M.	Parking management for promoting sustainable transport in urban neighbourhoods. A review of existing policies and challenges from a German perspective	2020	Transport Reviews	Germany	2
Benson E.M., Bereitschaft B.	Are LEED-ND developments catalysts of neighborhood gentrification?	2020	International Journal of Urban Sustainable Development	US	2
Bartzokas-Tsiompras A., Tampouraki E.M., Photis Y.N.	Is walkability equally distributed among downtowners? Evaluating the pedestrian streetscapes of eight European capitals using a micro-scale audit approach	2020	International Journal of Transport Development and Integration	Greece	2
Shirazi M.R., Keivani R., Brownill S., Butina Watson G.	Promoting Social Sustainability of Urban Neighbourhoods: The Case of Bethnal Green, London	2020	International Journal of Urban and Regional Research	UK	1
Dipeolu A.A., Ibem E.O.	Green infrastructure quality and environmental sustainability in residential neighbourhoods in Lagos, Nigeria	2020	International Journal of Urban Sustainable Development	Nigeria	2
Moroke T., Schoeman C., Schoeman I.	Neighbourhood sustainability assessment model for developing countries: A comprehensive approach to urban quality of life	2020	International Journal of Sustainable Development and Planning	South Africa	1
Dawodu A., Cheshmehzangi A., Williams A.	Expert-initiated integrated approach to the development of sustainability indicators for neighbourhood sustainability assessment tools: An African perspective	2019	Journal of Cleaner Production	UK	1
Callway R., Dixon T., Nikolic D.	Embedding green infrastructure evaluation in neighbourhood masterplans–does BREEAM communities change anything?	2019	Journal of Environmental Planning and Management	UK	2
Ziaesaeidi P., Cushing D.F.	The social sustainability of neighbourhood-schools: a qualitative study with Iranian children and youth about their neighbourhood perceptions	2019	Local Environment	Australia	2
Imran M., Sumra K., Mahmood S.A., Sajjad S.F.	Mapping flood vulnerability from socioeconomic classes and GI data: Linking socially resilient policies to geographically sustainable neighborhoods using PLS-SEM	2019	International Journal of Disaster Risk Reduction	Pakistan	2
Saghapour T., Moridpour S., Thompson R.	Sustainable transport in neighbourhoods: effect of accessibility on walking and bicycling	2019	Transportmetrica A: Transport Science	Australia	2
Hachem-Vermette C.	Mixed-use neighborhoods layout patterns: Impact on solar access and resilience	2019	Sustainable Cities and Society	Canada	2
Zumelzu A., Barrientos-Trinanes M.	Analysis of the effects of urban form on neighborhood vitality: five cases in Valdivia, Southern Chile	2019	Journal of Housing and the Built Environment	Chile	2
Zhu S., Li D., Feng H., Gu T., Zhu J.	AHP-TOPSIS-based evaluation of the relative performance of multiple neighborhood renewal projects: A case study in Nanjing, China	2019	Sustainability (Switzerland)	China	1
Sicignano E., Di Ruocco G., Stabile A.	Quali-A quantitative environmental assessment method according to Italian CAM, for the sustainable design of urban neighbourhoods in Mediterranean climatic regions	2019	Sustainability (Switzerland)	Italy	1
Nematchoua M.K., Orosa J.A., Reiter S.	Life cycle assessment of two sustainable and old neighbourhoods affected by climate change in one city in Belgium: A review	2019	Environmental Impact Assessment Review	Belgium	1
Juaidi A., AlFaris F., Saeed F., Salmeron-Manzano E., Manzano-Agugliaro F.	Urban design to achieving the sustainable energy of residential neighbourhoods in arid climate	2019	Journal of Cleaner Production	Spain	1
Caroleo B., Morelli N., Lissandrello E., Vesco A., Di Dio S., Mauro S.	Measuring the change towards more sustainable mobility: MUV impact evaluation approach	2019	Systems	Italy	1
Stanislav A., Chin J.T.	Evaluating livability and perceived values of sustainable neighborhood design: New Urbanism and original urban suburbs	2019	Sustainable Cities and Society	US	1
Zlatkovic M., Zlatkovic S., Sullivan T., Bjornstad J., Kiavash Fayyaz Shahandashti S.	Assessment of effects of street connectivity on traffic performance and sustainability within communities and neighborhoods through traffic simulation	2019	Sustainable Cities and Society	US	2
Ferwati M.S., Al Saeed M., Shafaghat A., Keyvanfar A.	Qatar Sustainability Assessment System (QSAS)-Neighborhood Development (ND) Assessment Model: Coupling green urban planning and green building design	2019	Journal of Building Engineering	Qatar	1
Mitra R., Cloutier S., Nautiyal S., Paralkar S., Morrison B.A.	Toward an applied assessment framework for neighborhood-level sustainability and happiness	2019	International Journal of Sustainability in Economic, Social, and Cultural Context	US	1
